# Supplementary material for: Direct RNA Nanopore Sequencing of SARS-CoV-2 Extracted from Critical Material from Swabs
Source: Life (Basel). 2022 Jan 4;12(1):69. doi: 10.3390/life12010069 (PMC8778588; doi:10.3390/life12010069)
Supplement: Supplementary file 1 [file life-12-00069-s001.zip]

Archive with 1 entries (1 files):
- life-1454229-supplementary.pdf
